# Supplementary material for: A SMARTTR workflow for multi-ensemble atlas mapping and brain-wide network analysis
Source: bioRxiv. 2025 Feb 19:2024.07.12.603299. Originally published 2024 Jul 16. Preprint. [Version 2] doi: 10.1101/2024.07.12.603299 (PMC11275872; doi:10.1101/2024.07.12.603299)
Supplement: Supplement 2 [file media-2.zip]

Archive with 8 entries (8 files):
- Table S1_Key Resources.xlsx
- Table S2_Behavior.xlsx
- Table S3_Acronyms.xlsx
- Table S4_Network_and_Regional_analyses.xlsx
- Table S5_EYFP.xlsx
- Table S6_cfos.xlsx
- Table S7_colabel over eyfp.xlsx
- Table S8_colabel over cfos.xlsx
